# Supplementary material for: The impact of developmental stage, tissue type, and sex on DNA double-strand break repair in Drosophila melanogaster
Source: PLoS Genet. 2024 Apr 29;20(4):e1011250. doi: 10.1371/journal.pgen.1011250 (PMC11057719; doi:10.1371/journal.pgen.1011250)
Supplement: S1 Data — (XLSX) [file pgen.1011250.s004.xlsx]

## Sheet: Fig. 2A
	NHEJ																										HR
0-3	42.7989	43.5644	66.2055	45.3372	34.6774	50.0832	39.1083	34.8866	58.7108	43.8053	38.8732	43.5055	33.1933	42.79	43.1894	40.438	29.5486	63.1481	56.3158	34.0136	44.4781	36.9333	40.638	46.1101	39.4773	46.9169	57.2011	56.4356	33.7945	54.6628	65.3226	49.9168	60.8917	65.1134	41.2892	56.1947	61.1268	56.4945	66.8067	57.21	56.8106	59.562	70.4514	36.8519	43.6842	65.9864	55.5219	63.0667	59.362
3-6	41.0553	43.484	40.7503	38.8818	30.2098	33.8422	33.4758	43.4437	35.5362	40.4984	34.0938	52.7778	43.3855	40.0564	48.1132	42.0205	32.5428	42.8781	36.2581	36.3165							58.9447	56.516	59.2497	61.1182	69.7902	66.1578	66.5242	56.5563	64.4638	59.5016	65.9062	47.2222	56.6145	59.9436	51.8868	57.9795	67.4572	57.1219	63.7419	63.6835
6-20	36.278	37.9836	35.0289	33.908	33.6009	34.7725	33.2913	39.8821	41.687	34.0534	36.2717	36.5468	50	32.1909	39.0361	32.8144	31.7791	31.3376									63.722	62.0164	64.9711	66.092	66.3991	65.2275	66.7087	60.1179	58.313	65.9466	63.7283	63.4532	50	67.8091	60.9639	67.1856	68.2209	68.6624
[truncated: 3 more columns]

## Sheet: Fig. 2B
	NHEJ																HR
0-1	66.53	71.94	66.2	65.43	69.44	76.12	57.8	74.19	59.65	54.667	74.839	55.039	58.696	77.698			33.47	28.06	33.8	34.57	30.56	23.88	42.2	25.81	40.35	45.333	25.161	44.961	41.304	22.302
1-2	48.99	55.56	53.68	56.63	54.29	56.65	54.17	57.22	64.088	27.358	36.53	55.263	53.571	33.333	70.866		51.01	44.44	46.32	43.37	45.71	43.35	45.83	42.78	35.912	72.642	63.47	44.737	46.429	66.667	29.134
2-3	52.5	45.54	52.54	52.51	51.67	52.34	48.39	34.6	40	41.18	31.25	62.759	40.722	19.079	24.645	17.89	47.5	54.46	47.46	47.49	48.33	47.66	51.61	65.4	60	58.82	68.75	37.241	59.278	80.921	75.355	82.11

## Sheet: Fig. 3
	NHEJ											HR
male	83.1197	100	100	86.0335	72.1212	94.4724	78.0142	90.0585	86.8687	78.961	75.25	16.8803	0	0	13.9665	27.8788	5.52764	21.9858	9.94152	13.1313	21.039	24.75
female	97.0522	93.9227	90.4661	83.5871	80.7256	97.446	84.2324	88.5542	85.6269	72.6131	61.5925	2.94785	6.07735	9.5339	16.4129	19.2744	2.55403	15.7676	11.4458	14.3731	27.3869	38.4075

## Sheet: Fig. 4A and B
	NHEJ																																						HR
male larva	22.343	25.731	11.078	15.55	16.442	12.877	17.994	16.667	9.265	15.287	14.97	22.393	13.772	23.077	20.299	19.948	21.594	25.309	18.155	16.443	33.784	17.08	41.667																77.657	74.269	88.922	84.45	83.558	87.123	82.006	83.333	90.735	84.713	85.03
male adult	76.344	69.9	69.825	82.787	70.039	67.846	67.722	81.173	76.087	81.915	84.043	73.451	80.797	77.936	77.255	72.587	72.662	84.1	49.802	81.057	53.077	66.023	42.105	78.008	68.359	84.677	66.275	70.874	69.504	78.189	65.591	73.333	71.898	65.401	76.056	75.62	61.39	69.721	23.656	30.1	30.175	17.213	29.961	32.154	32.278	18.827	23.913	18.085	15.957
female larva	35.969	35.075	38.643	21.607	17.344	14.857	19.165	16.667	15.447	18.786	16.667	17.027	17.109	27.296	20.886	18.154	14.706	10.272	15.556	19.83	27.937	23.256	15.506	15.072	14.986														64.031	64.925	61.357	78.393	82.656	85.143	80.835	83.333	84.553	81.214	83.333
female adult	74.564	73.801	74.131	64.286	75.776	68.166	81.786	69.018	63.83	80.565	75.465	70.764	69.408	75.94	86.348	68.627	70.82	77.523	74.46	61.824	72.662	71.161	80.156	71.642	74.359	79.457	82.796	77.815	71.698	73.93	80.97	73.667	68.421	82.215	81.695	81.2	74.834	67.235	25.436	26.199	25.869	35.714	24.224	31.834	18.214	30.982	36.17	19.435	24.535
[truncated: 27 more columns]

## Sheet: Fig. 5
	NHEJ																																						HR
male	39.803	36.594	35.833	36.029	36.122	33.466	35	47.584	63.102	66.667	61.78	74.863	71.359	60.123	30.132	37.455	34.127	48.99	33.725	37.358	24.126	40.909	49.73	57.216	55.017	78.534	75.145	77.604	79.188	72.512	49.677	70	69.608	66.182	60.633				60.197	63.406	64.167	63.971	63.878	66.534	65	52.416	36.898	33.333	38.22
female	30.07	27.509	38.071	62.312	41.872	72.593	54.887	62.857	55.901	77.019	68.508	36.058	21.121	27.027	35.484	29.249	30.256	30.244	38.966	69.006	50	33.953	83.704	78.212	79.121	72.414	60.829	57.767	50	59.551	46.209	87.166	46.075						69.93	72.491	61.929	37.688	58.128	27.407	45.113	37.143	44.099	22.981	31.492
[truncated: 24 more columns]

## Sheet: Fig. 6
	male
No DSB	57.7778	54.6667	57.1429	53.75	47.6923	27.451	76.1905	63.6364	59.7938	39.2857	51.4286	60.8696	54.1176	60	56.25	61.0169	60.4938	71.0526	48.6842	68.2353	22.3881	51.25	36.3636	46.7213	58.6207	82.1782	61.1765	73.8095	68.8172	67.5214	54.7619	64.3478	66	55.6701	65.7407	39.7849	72.3404	76.1905	55.4217	68.6275	71.2766	53.9062	57.5	46.3636	53.2468	43.0769	64.5833	73.6842	78.125
SSA	5.55556	5.33333	4.7619	1.25	12.3077	5.88235	2.38095	5.68182	7.21649	1.78571	7.14286	0	10.5882	8.33333	7.5	13.5593	2.46914	7.89474	3.94737	8.23529	0	5	9.09091	2.45902	11.4943	2.9703	1.17647	4.7619	1.07527	5.98291	1.19048	6.08696	2	1.03093	0.925926	8.60215	4.25532	3.1746	3.61446	3.92157	3.19149	7.03125	3.33333	0	2.5974	3.84615	5.20833	1.31579	7.8125
HR	36.6667	40	38.0952	45	40	66.6667	21.4286	30.6818	32.9897	58.9286	41.4286	39.1304	35.2941	31.6667	36.25	25.4237	37.037	21.0526	47.3684	23.5294	77.6119	43.75	54.5455	50.8197	29.8851	14.8515	37.6471	21.4286	30.1075	26.4957	44.0476	29.5652	32	43.299	33.3333	51.6129	23.4043	20.6349	40.9639	27.451	25.5319	39.0625	39.1667	53.6364	44.1558	53.0769	30.2083	25	14.0625
[truncated: 81 more columns]

## Sheet: Supp. Fig. S1A
	No DSB																										Detectable repair event
0-3	18.3	30.5	31.7	22.6	30.6	31.7	15.9	16.3	15.4	26.6	23.4	29.9	23.1	29.8	34.9	25.1	22.6	27.3	57.9	34	26.6	19.8	19.9	43.8	21.2	19.6	73.6	60.6	50.6	69.7	62	60.1	78.5	79.4	57.4	67.8	71	63.9	71.4	63.8	60.2	68.5	73.1	54	38	58.8	66.1	75	72.1
3-6	13.4	16.5	15.6	14.1	15.5	16.9	23.8	17.6	15.7	27.2	17.5	8.1	24	22.6	18.1	18.5	19.5	24.2	18	17.2							77.7	75.2	77.3	78.7	71.5	78.6	70.2	75.5	80.2	64.2	78.9	79.2	70.3	70.9	74.2	68.3	75.9	68.1	77.5	77.1
6-20	9.6	9.7	9	9.8	9.6	9.9	16.7	45.2	13.1	16.5	25.2	24.1	13	13.3	13.6	13.6	15.4	16.8									84.9	85.3	86.5	87	87.2	85.7	79.3	50.9	81.8	78.7	69.2	69.5	81.4	81.7	83	83.5	81.5	78.5
[truncated: 3 more columns]

## Sheet: Supp. Fig. S1B
	No DSB																Detectable repair event
0-1	73.3	77.9	76	78.5	75.7	77.4	80.6	79.5	74.5	84.2	84	86	85.2	85.3			24.5	19.6	21.6	18.8	21.6	20.1	17.3	18.6	22.8	15	15.5	12.9	13.8	13.9
1-2	78.2	82.2	78.6	78.6	80.8	77.7	74	79.5	81	65.6	76.8	83.8	81.9	84.4	86.2		19.8	16.2	19	19.6	17.5	20.3	24	18.7	18.1	31.8	21.9	15.2	16.8	14.7	12.7
2-3	73.3	76.9	73.6	75.3	76.5	76.2	75.9	74.3	75.1	74.3	76.2	85	79.7	66.9	77.6	73.4	24	20.2	23.6	21.9	20.9	21.4	21.7	23.7	23	23.8	22.4	14.5	19.4	30.4	21.1	24.6

## Sheet: Supp. Fig. S1C
NO DSB										TOTAL DETECTABLE REPAIR EVENTS (HR + NHEJ with indels)
84.3	85.8	76.9	80.2	85.4	87.1	84.7				13.6	12.1	18.7	16.6	12.7	10.9	12.8

## Sheet: Supp. Fig. S1D
NHEJ with indels										HR
10.1	9.1	17.1	15.3	10.8	9.7	11.1				3.5	3	1.6	1.3	1.9	1.2	1.7

[truncated: 2 more sheets: Supp. Fig. S2, Supp Fig. S3]
